# Supplementary material for: Regulatory Crosstalk between Physiological Low O2 Concentration and Notch Pathway in Early Erythropoiesis
Source: Biomolecules. 2022 Apr 2;12(4):540. doi: 10.3390/biom12040540 (PMC9028139; doi:10.3390/biom12040540)
Supplement: Supplementary file 1 [file biomolecules-12-00540-s001.zip]

Archive with 1 entries (1 files):
- biomolecules-1619916-supplementary.pdf
